# Supplementary material for: Differential interactome mapping of aggregation prone/prion-like proteins under stress: novel links to stress granule biology
Source: Cell Biosci. 2023 Dec 1;13:221. doi: 10.1186/s13578-023-01164-7 (PMC10693047; doi:10.1186/s13578-023-01164-7)
Supplement: Supplementary file 2 — Additional file 2. Interacting proteins identified by mass spectrometry analysis in all three bait proteins (tau, PrP, and synuclein) under basal and stress-induced conditions (sodium arsenite treatment). Stress-dependent partners: Proteins, which associate with the bait protein only upon oxidative stress induction. Stress-independent interactors: Proteins, which associate with the bait protein independently of stress. Stress-sensitive interactors: which are lost after stress induction. [file 13578_2023_1164_MOESM2_ESM.xlsx]

## Sheet: Information
		Stress-dependent partners: Proteins which associate with the bait protein only upon oxidative stress induction
		Stress-independent interactors: Proteins which associate with the bait protein independently of stress
		Stress-sensitive interactors: which are lost after stress induction

## Sheet: Tau
Tau Interactome
No.	Stress-dependent interactors/ Stress-specific interactors			Stress-sensitive interactors/ Control-specific interactors			Stress-indpendent Interactors/shared interactors between control and stress conditions
	Accession No.	Protein name	Already known interactors	Accession No.	Protein name	Already known interactors	Accession No.	Protein name	Already known interactors
1	6PGD_HUMAN	6-phosphogluconate dehydrogenase, decarboxylating	68	ACINU_HUMAN	Apoptotic chromatin condensation inducer in the nucleus		HMGA1_HUMAN	High mobility group protein HMG-I/HMG-Y
2	ABCE1_HUMAN	ATP-binding cassette sub-family E member 1		ANX11_HUMAN	Annexin A11	68	LANC1_HUMAN	LanC-like protein 1	68
3	ACO13_HUMAN	Acyl-coenzyme A thioesterase 13		ANXA1_HUMAN	Annexin A1	68	MAP4_HUMAN	Microtubule-associated protein 4	68
4	ANXA2_HUMAN	Annexin A2	68	ANXA5_HUMAN	Annexin A5	68	MT1E_HUMAN	Metallothionein-1E
5	ARL1_HUMAN	ADP-ribosylation factor-like protein 1		AT5F1_HUMAN	ATP synthase F(0) complex subunit B1, mitochondrial	67	NMD3_HUMAN	60S ribosomal export protein NMD3
6	AROS_HUMAN	Active regulator of SIRT1		BUB3_HUMAN	Mitotic checkpoint protein BUB3		NO40_HUMAN	Nucleolar protein of 40 kDa
7	ARPC2_HUMAN	Actin-related protein 2/3 complex subunit 2	68	CDC5L_HUMAN	Cell division cycle 5-like protein		P5CR1_HUMAN	Pyrroline-5-carboxylate reductase 1, mitochondrial
8	ARPC5_HUMAN	Actin-related protein 2/3 complex subunit 5	68	CFA20_HUMAN	Cilia- and flagella-associated protein 20		PROF1_HUMAN	Profilin-1
9	AURKA_HUMAN	Aurora kinase A		CLH1_HUMAN	Clathrin heavy chain 1	68
10	AURKB_HUMAN	Aurora kinase B		CSTF3_HUMAN	Cleavage stimulation factor subunit 3
11	C1TC_HUMAN	C-1-tetrahydrofolate synthase, cytoplasmic	68	CTND1_HUMAN	Catenin delta-1
12	CAF1B_HUMAN	Chromatin assembly factor 1 subunit B		DEST_HUMAN	Destrin	67
13	CALD1_HUMAN	Caldesmon	68	DSRAD_HUMAN	Double-stranded RNA-specific adenosine deaminase
14	CARF_HUMAN	CDKN2A-interacting protein		DUT_HUMAN	Deoxyuridine 5'-triphosphate nucleotidohydrolase, mitochondrial
15	CBR1_HUMAN	Carbonyl reductase [NADPH] 1	68	EPIPL_HUMAN	Epiplakin
16	CBX5_HUMAN	Chromobox protein homolog 5		FAS_HUMAN	Fatty acid synthase	69
17	CEBPB_HUMAN	CCAAT/enhancer-binding protein beta		FSCN1_HUMAN	Fascin	68
18	CH10_HUMAN	10 kDa heat shock protein, mitochondrial	68	HMGN1_HUMAN	Non-histone chromosomal protein HMG-14
19	CHTOP_HUMAN	Chromatin target of PRMT1 protein	68	HMGN2_HUMAN	Non-histone chromosomal protein HMG-17
20	CKAP2_HUMAN	Cytoskeleton-associated protein 2		IPO5_HUMAN	Importin-5
21	CYBP_HUMAN	Calcyclin-binding protein	68	LEG1_HUMAN	Galectin-1	68
22	DAZP1_HUMAN	DAZ-associated protein 1		LYRIC_HUMAN	Protein LYRIC
23	DHB12_HUMAN	Very-long-chain 3-oxoacyl-CoA reductase	68	MAZ_HUMAN	Myc-associated zinc finger protein
24	DLDH_HUMAN	Dihydrolipoyl dehydrogenase, mitochondrial		NOL7_HUMAN	Nucleolar protein 7
25	DNJB1_HUMAN	DnaJ homolog subfamily B member 1		NONO_HUMAN	Non-POU domain-containing octamer-binding protein	68
26	DNJB4_HUMAN	DnaJ homolog subfamily B member 4		PARP1_HUMAN	Poly [ADP-ribose] polymerase 1	68
27	ECHD1_HUMAN	Ethylmalonyl-CoA decarboxylase		PCNA_HUMAN	Proliferating cell nuclear antigen
28	ECI2_HUMAN	Enoyl-CoA delta isomerase 2, mitochondrial		PDIA6_HUMAN	Protein disulfide-isomerase A6	68
29	F207A_HUMAN	Protein FAM207A		PDS5A_HUMAN	Sister chromatid cohesion protein PDS5 homolog A
30	FKBP3_HUMAN	Peptidyl-prolyl cis-trans isomerase FKBP3		PLEC_HUMAN	Plectin	68
31	FRG1_HUMAN	Protein FRG1		PPIF_HUMAN	Peptidyl-prolyl cis-trans isomerase F, mitochondrial
32	FUMH_HUMAN	Fumarate hydratase, mitochondrial	68	PRKDC_HUMAN	DNA-dependent protein kinase catalytic subunit	68
33	GAR1_HUMAN	H/ACA ribonucleoprotein complex subunit 1		PRS10_HUMAN	26S proteasome regulatory subunit 10B	68
34	GSTP1_HUMAN	Glutathione S-transferase P		PSA4_HUMAN	Proteasome subunit alpha type-4	70
35	HCFC1_HUMAN	Host cell factor 1		PSA7_HUMAN	Proteasome subunit alpha type-7	68
36	HMGB2_HUMAN	High mobility group protein B2		PUR6_HUMAN	Multifunctional protein ADE2
37	HSDL2_HUMAN	Hydroxysteroid dehydrogenase-like protein 2		PXDN_HUMAN	Peroxidasin homolog
38	HTAI2_HUMAN	Oxidoreductase HTATIP2		PYR1_HUMAN	CAD protein
39	HTRA1_HUMAN	Serine protease HTRA1	68	RACK1_HUMAN	Receptor of activated protein C kinase 1
40	IDHP_HUMAN	Isocitrate dehydrogenase [NADP], mitochondrial	68	RCC1_HUMAN	Regulator of chromosome condensation
41	KAD3_HUMAN	GTP:AMP phosphotransferase AK3, mitochondrial	68	RL38_HUMAN	60S ribosomal protein L38	68
42	KAT7_HUMAN	Histone acetyltransferase KAT7		RM09_HUMAN	39S ribosomal protein L9, mitochondrial
43	LDHC_HUMAN	L-lactate dehydrogenase C chain		ROAA_HUMAN	Heterogeneous nuclear ribonucleoprotein A/B
44	LMO7_HUMAN	LIM domain only protein 7		RRBP1_HUMAN	Ribosome-binding protein 1	68
45	MCM5_HUMAN	DNA replication licensing factor MCM5		RS3_HUMAN	40S ribosomal protein S3	68
46	MIF_HUMAN	Macrophage migration inhibitory factor	69	RT12_HUMAN	28S ribosomal protein S12, mitochondrial
47	MYO6_HUMAN	Unconventional myosin-VI		SMD2_HUMAN	Small nuclear ribonucleoprotein Sm D2	68
48	NDUA4_HUMAN	Cytochrome c oxidase subunit NDUFA4	68	SRP19_HUMAN	Signal recognition particle 19 kDa protein
49	NEP1_HUMAN	Ribosomal RNA small subunit methyltransferase NEP1		SRSF9_HUMAN	Serine/arginine-rich splicing factor 9	68
50	NEUA_HUMAN	N-acylneuraminate cytidylyltransferase		STRAP_HUMAN	Serine-threonine kinase receptor-associated protein
51	NH2L1_HUMAN	NHP2-like protein 1	68	TEBP_HUMAN	Prostaglandin E synthase 3	68
52	NSUN5_HUMAN	Probable 28S rRNA (cytosine-C(5))-methyltransferase		TIF1B_HUMAN	Transcription intermediary factor 1-beta
53	NU188_HUMAN	Nucleoporin NUP188 homolog		TRIPC_HUMAN	E3 ubiquitin-protein ligase TRIP12
54	PIN4_HUMAN	Peptidyl-prolyl cis-trans isomerase NIMA-interacting 4		TTL12_HUMAN	Tubulin--tyrosine ligase-like protein 12
55	PSIP1_HUMAN	PC4 and SFRS1-interacting protein	68	U2AF1_HUMAN	Splicing factor U2AF 35 kDa subunit
56	RIR1_HUMAN	Ribonucleoside-diphosphate reductase large subunit		XPO5_HUMAN	Exportin-5
57	RL37A_HUMAN	60S ribosomal protein L37a		ZN326_HUMAN	DBIRD complex subunit ZNF326
58	RM14_HUMAN	39S ribosomal protein L14, mitochondrial		ZN622_HUMAN	Zinc finger protein 622
59	RM34_HUMAN	39S ribosomal protein L34, mitochondrial
60	ROA1_HUMAN	Heterogeneous nuclear ribonucleoprotein A1	68
61	RP9_HUMAN	Retinitis pigmentosa 9 protein
62	RS11_HUMAN	40S ribosomal protein S11	68
63	RS28_HUMAN	40S ribosomal protein S28
64	RT07_HUMAN	28S ribosomal protein S7, mitochondrial
65	RT11_HUMAN	28S ribosomal protein S11, mitochondrial
66	RT29_HUMAN	28S ribosomal protein S29, mitochondrial
67	SC61B_HUMAN	Protein transport protein Sec61 subunit beta
68	SEPT9_HUMAN	Septin-9	68
69	SMD3_HUMAN	Small nuclear ribonucleoprotein Sm D3	68
70	SRP09_HUMAN	Signal recognition particle 9 kDa protein
71	SURF4_HUMAN	Surfeit locus protein 4
72	TAGL_HUMAN	Transgelin
73	TCPB_HUMAN	T-complex protein 1 subunit beta	67
74	THIM_HUMAN	3-ketoacyl-CoA thiolase, mitochondrial	67
75	TM109_HUMAN	Transmembrane protein 109
76	TTC9C_HUMAN	Tetratricopeptide repeat protein 9C
77	ZC3HF_HUMAN	Zinc finger CCCH domain-containing protein 15

## Sheet: PrP
PrP Interactome
No.	Stress-dependent interactors/ Stress-specific interactors			Stress-sensitive interactors/ Control-specific interactors			Stress-indpendent Interactors/shared interactors between control and stress conditions
No.	Accession No.	Protein name	Already known interactors	Accession No.	Protein name	Already known interactors	Accession No.	Protein name	Already known interactors
1	4F2_HUMAN	4F2 cell-surface antigen heavy chain		ACINU_HUMAN	Apoptotic chromatin condensation inducer in the nucleus		ATPB_HUMAN	ATP synthase subunit beta, mitochondrial
2	ACO13_HUMAN	Acyl-coenzyme A thioesterase 13		ANXA1_HUMAN	Annexin A1		BAZ1B_HUMAN	Tyrosine-protein kinase BAZ1B
3	ADPPT_HUMAN	L-aminoadipate-semialdehyde dehydrogenase-phosphopantetheinyl transferase	64	ARF_HUMAN	Tumor suppressor ARF		BRX1_HUMAN	Ribosome biogenesis protein BRX1 homolog
4	AN32E_HUMAN	Acidic leucine-rich nuclear phosphoprotein 32 family member E		ASPH_HUMAN	Aspartyl/asparaginyl beta-hydroxylase		DKC1_HUMAN	H/ACA ribonucleoprotein complex subunit 4
5	AP2B1_HUMAN	AP-2 complex subunit beta		ATAD2_HUMAN	ATPase family AAA domain-containing protein 2		EXOSX_HUMAN	Exosome component 10
6	ARC1B_HUMAN	Actin-related protein 2/3 complex subunit 1B		ATPA_HUMAN	ATP synthase subunit alpha, mitochondrial	65	GSTP1_HUMAN	Glutathione S-transferase P
7	ARL1_HUMAN	ADP-ribosylation factor-like protein 1		AURKB_HUMAN	Aurora kinase B		GTR1_HUMAN	Solute carrier family 2, facilitated glucose transporter member 1
8	ARP2_HUMAN	Actin-related protein 2		BAF_HUMAN	Barrier-to-autointegration factor		MATR3_HUMAN	Matrin-3	64
9	ATP6_HUMAN	ATP synthase subunit a		BAG2_HUMAN	BAG family molecular chaperone regulator 2		MCM7_HUMAN	DNA replication licensing factor MCM7
10	ATPG_HUMAN	ATP synthase subunit gamma, mitochondrial		CAF1A_HUMAN	Chromatin assembly factor 1 subunit A		NAT10_HUMAN	RNA cytidine acetyltransferase
11	CAN2_HUMAN	Calpain-2 catalytic subunit		CBX5_HUMAN	Chromobox protein homolog 5		NOP2_HUMAN	Probable 28S rRNA (cytosine(4447)-C(5))-methyltransferase
12	CARF_HUMAN	CDKN2A-interacting protein		CDC5L_HUMAN	Cell division cycle 5-like protein		NOP56_HUMAN	Nucleolar protein 56
13	CENPV_HUMAN	Centromere protein V		CEBPB_HUMAN	CCAAT/enhancer-binding protein beta		NU160_HUMAN	Nuclear pore complex protein Nup160
14	CHTOP_HUMAN	Chromatin target of PRMT1 protein		CEBPD_HUMAN	CCAAT/enhancer-binding protein delta		PGAM5_HUMAN	Serine/threonine-protein phosphatase PGAM5, mitochondrial
15	CND3_HUMAN	Condensin complex subunit 3		CETN2_HUMAN	Centrin-2		PHB2_HUMAN	Prohibitin-2
16	COX20_HUMAN	Cytochrome c oxidase protein 20 homolog		CG050_HUMAN	Uncharacterized protein C7orf50	66	PHF14_HUMAN	PHD finger protein 14
17	CTND1_HUMAN	Catenin delta-1		CKAP2_HUMAN	Cytoskeleton-associated protein 2		PRKDC_HUMAN	DNA-dependent protein kinase catalytic subunit
18	DAAF5_HUMAN	Dynein assembly factor 5, axonemal		CTSL2_HUMAN	CTD small phosphatase-like protein 2		PYR1_HUMAN	CAD protein
19	DDX18_HUMAN	ATP-dependent RNA helicase DDX18		DDX27_HUMAN	Probable ATP-dependent RNA helicase DDX27		RBM14_HUMAN	RNA-binding protein 14
20	DDX41_HUMAN	Probable ATP-dependent RNA helicase DDX41		DLDH_HUMAN	Dihydrolipoyl dehydrogenase, mitochondrial		RFC3_HUMAN	Replication factor C subunit 3
21	DDX50_HUMAN	ATP-dependent RNA helicase DDX50		DNJC7_HUMAN	DnaJ homolog subfamily C member 7		RL19_HUMAN	60S ribosomal protein L19
22	DDX52_HUMAN	Probable ATP-dependent RNA helicase DDX52		DNJC9_HUMAN	DnaJ homolog subfamily C member 9		RL28_HUMAN	60S ribosomal protein L28
23	DHSO_HUMAN	Sorbitol dehydrogenase		E2AK2_HUMAN	Interferon-induced, double-stranded RNA-activated protein kinase		RRBP1_HUMAN	Ribosome-binding protein 1
24	DHX30_HUMAN	Putative ATP-dependent RNA helicase DHX30		EBP2_HUMAN	Probable rRNA-processing protein EBP2		RRP1_HUMAN	Ribosomal RNA processing protein 1 homolog A
25	DHX36_HUMAN	ATP-dependent RNA helicase DHX36		EF2_HUMAN	Elongation factor 2	64	RRP5_HUMAN	Protein RRP5 homolog
26	EIF3B_HUMAN	Eukaryotic translation initiation factor 3 subunit B		ELYS_HUMAN	Protein ELYS		SRP68_HUMAN	Signal recognition particle subunit SRP68
27	FAS_HUMAN	Fatty acid synthase		EMD_HUMAN	Emerin		TCPQ_HUMAN	T-complex protein 1 subunit theta	64
28	FHL2_HUMAN	Four and a half LIM domains protein 2		FHL1_HUMAN	Four and a half LIM domains protein 1	66	TDIF2_HUMAN	Deoxynucleotidyltransferase terminal-interacting protein 2
29	GNA1_HUMAN	Glucosamine 6-phosphate N-acetyltransferase		FILA2_HUMAN	Filaggrin-2		TR150_HUMAN	Thyroid hormone receptor-associated protein 3
30	GSH0_HUMAN	Glutamate--cysteine ligase regulatory subunit		G3BP2_HUMAN	Ras GTPase-activating protein-binding protein 2	65	TRA2B_HUMAN	Transformer-2 protein homolog beta	64
31	H10_HUMAN	Histone H1.0		GNL3_HUMAN	Guanine nucleotide-binding protein-like 3		TRIPC_HUMAN	E3 ubiquitin-protein ligase TRIP12
32	IDI1_HUMAN	Isopentenyl-diphosphate Delta-isomerase 1		H1X_HUMAN	Histone H1x
33	IF4G2_HUMAN	Eukaryotic translation initiation factor 4 gamma 2		HM20A_HUMAN	High mobility group protein 20A
34	IMA3_HUMAN	Importin subunit alpha-3		HMGA1_HUMAN	High mobility group protein HMG-I/HMG-Y
35	IPO5_HUMAN	Importin-5	64	HMGN2_HUMAN	Non-histone chromosomal protein HMG-17
36	IPO9_HUMAN	Importin-9		HMGN3_HUMAN	High mobility group nucleosome-binding domain-containing protein 3
37	LYSC_HUMAN	Lysozyme C		HNRH3_HUMAN	Heterogeneous nuclear ribonucleoprotein H3	64
38	MAGD2_HUMAN	Melanoma-associated antigen D2		HNRL1_HUMAN	Heterogeneous nuclear ribonucleoprotein U-like protein 1
39	MAP4_HUMAN	Microtubule-associated protein 4	64	HNRL2_HUMAN	Heterogeneous nuclear ribonucleoprotein U-like protein 2
40	MCM4_HUMAN	DNA replication licensing factor MCM4		HP1B3_HUMAN	Heterochromatin protein 1-binding protein 3
41	MIC19_HUMAN	MIC		IF2B1_HUMAN	Insulin-like growth factor 2 mRNA-binding protein 1
42	NELFB_HUMAN	Negative elongation factor B		IMB1_HUMAN	Importin subunit beta-1	64
43	NOP58_HUMAN	Nucleolar protein 58		IMDH2_HUMAN	Inosine-5'-monophosphate dehydrogenase 2
44	NU155_HUMAN	Nuclear pore complex protein Nup155		INCE_HUMAN	Inner centromere protein
45	OGT1_HUMAN	UDP-N-acetylglucosamine--peptide N-acetylglucosaminyltransferase 110 kDa subunit		IQGA1_HUMAN	Ras GTPase-activating-like protein IQGAP1	64
46	PDIA6_HUMAN	Protein disulfide-isomerase A6		JUPI2_HUMAN	Jupiter microtubule associated homolog 2
47	PDS5A_HUMAN	Sister chromatid cohesion protein PDS5 homolog A		KI18A_HUMAN	Kinesin-like protein KIF18A
48	PHB_HUMAN	Prohibitin		KI67_HUMAN	Proliferation marker protein Ki-67
49	PROF2_HUMAN	Profilin-2		KNOP1_HUMAN	Lysine-rich nucleolar protein 1
50	PRP6_HUMAN	Pre-mRNA-processing factor 6		KRR1_HUMAN	KRR1 small subunit processome component homolog
51	PRS10_HUMAN	26S proteasome regulatory subunit 10B		LANC1_HUMAN	LanC-like protein 1
52	PRS6A_HUMAN	26S proteasome regulatory subunit 6A		LIPL_HUMAN	Lipoprotein lipase
53	PSMD2_HUMAN	26S proteasome non-ATPase regulatory subunit 2		LYAR_HUMAN	Cell growth-regulating nucleolar protein
54	PUM3_HUMAN	Pumilio homolog 3		LYRIC_HUMAN	Protein LYRIC
55	PUR2_HUMAN	Trifunctional purine biosynthetic protein adenosine-3		MBB1A_HUMAN	Myb-binding protein 1A
56	RFC1_HUMAN	Replication factor C subunit 1		MBD1_HUMAN	Methyl-CpG-binding domain protein 1
57	RINI_HUMAN	Ribonuclease inhibitor		MCM6_HUMAN	DNA replication licensing factor MCM6
58	RL18_HUMAN	60S ribosomal protein L18		MECP2_HUMAN	Methyl-CpG-binding protein 2
59	RL27_HUMAN	60S ribosomal protein L27		NDUAA_HUMAN	NADH dehydrogenase [ubiquinone] 1 alpha subcomplex subunit 10, mitochondrial
60	RL4_HUMAN	60S ribosomal protein L4		NHEJ1_HUMAN	Non-homologous end-joining factor 1
61	RM33_HUMAN	39S ribosomal protein L33, mitochondrial		NOL6_HUMAN	Nucleolar protein 6
62	RRP44_HUMAN	Exosome complex exonuclease RRP44		NOP16_HUMAN	Nucleolar protein 16
63	RTCB_HUMAN	tRNA-splicing ligase RtcB homolog		NPM_HUMAN	Nucleophosmin
64	SART3_HUMAN	Squamous cell carcinoma antigen recognized by T-cells 3		NU188_HUMAN	Nucleoporin NUP188 homolog
65	SMHD1_HUMAN	Structural maintenance of chromosomes flexible hinge domain-containing protein 1		PABP2_HUMAN	Polyadenylate-binding protein 2
66	SND1_HUMAN	Staphylococcal nuclease domain-containing protein 1		PARP1_HUMAN	Poly [ADP-ribose] polymerase 1
67	SPB12_HUMAN	Serpin B12		PEBP1_HUMAN	Phosphatidylethanolamine-binding protein 1
68	SPS2L_HUMAN	SPATS2-like protein		PININ_HUMAN	Pinin
69	SQSTM_HUMAN	Sequestosome-1		PLAK_HUMAN	Junction plakoglobin
70	SRRT_HUMAN	Serrate RNA effector molecule homolog		PPIB_HUMAN	Peptidyl-prolyl cis-trans isomerase B
71	STRAP_HUMAN	Serine-threonine kinase receptor-associated protein	64	PRP19_HUMAN	Pre-mRNA-processing factor 19
72	SYEP_HUMAN	Bifunctional glutamate/proline--tRNA ligase		PRP4_HUMAN	U4/U6 small nuclear ribonucleoprotein Prp4
73	SYLC_HUMAN	Leucine--tRNA ligase, cytoplasmic		PSA7_HUMAN	Proteasome subunit alpha type-7
74	SYRC_HUMAN	Arginine--tRNA ligase, cytoplasmic		PUR6_HUMAN	Multifunctional protein ADE2
75	SYYC_HUMAN	Tyrosine--tRNA ligase, cytoplasmic		RB12B_HUMAN	RNA-binding protein 12B
76	TBL3_HUMAN	Transducin beta-like protein 3		RFA3_HUMAN	Replication protein A 14 kDa subunit
77	TF3C4_HUMAN	General transcription factor 3C polypeptide 4		RFC5_HUMAN	Replication factor C subunit 5
78	TGM2_HUMAN	Protein-glutamine gamma-glutamyltransferase 2		RL15_HUMAN	60S ribosomal protein L15
79	TIM16_HUMAN	Mitochondrial import inner membrane translocase subunit TIM16		RL1D1_HUMAN	Ribosomal L1 domain-containing protein 1
80	TIM50_HUMAN	Mitochondrial import inner membrane translocase subunit TIM50		RL22_HUMAN	60S ribosomal protein L22
81	TM214_HUMAN	Transmembrane protein 214		RL29_HUMAN	60S ribosomal protein L29
82	VDAC1_HUMAN	Voltage-dependent anion-selective channel protein 1		RL7A_HUMAN	60S ribosomal protein L7a
83	XPO2_HUMAN	Exportin-2		RLA1_HUMAN	60S acidic ribosomal protein P1
84	XPO5_HUMAN	Exportin-5		RLA2_HUMAN	60S acidic ribosomal protein P2
85	ZN622_HUMAN	Zinc finger protein 622		RM11_HUMAN	39S ribosomal protein L11, mitochondrial
86				RM17_HUMAN	39S ribosomal protein L17, mitochondrial
87				RO60_HUMAN	60 kDa SS-A/Ro ribonucleoprotein
88				ROA0_HUMAN	Heterogeneous nuclear ribonucleoprotein A0
89				ROA2_HUMAN	Heterogeneous nuclear ribonucleoproteins A2/B1	64
90				RS26_HUMAN	40S ribosomal protein S26
91				RS3A_HUMAN	40S ribosomal protein S3a
92				RSSA_HUMAN	40S ribosomal protein SA
93				RT02_HUMAN	28S ribosomal protein S2, mitochondrial
94				RT27_HUMAN	28S ribosomal protein S27, mitochondrial
95				RUVB1_HUMAN	RuvB-like 1
96				SLTM_HUMAN	SAFB-like transcription modulator
97				SMCA1_HUMAN	Probable global transcription activator SNF2L1
98				SMCA5_HUMAN	SWI/SNF-related matrix-associated actin-dependent regulator of chromatin subfamily A member 5
99				SP16H_HUMAN	FACT complex subunit SPT16
100				SPF27_HUMAN	Pre-mRNA-splicing factor SPF27
101				SRPRB_HUMAN	Signal recognition particle receptor subunit beta
102				SRSF1_HUMAN	Serine/arginine-rich splicing factor 1
103				SSRP1_HUMAN	FACT complex subunit SSRP1
104				TECR_HUMAN	Very-long-chain enoyl-CoA reductase
105				TFG_HUMAN	Protein TFG	64
106				TGM3_HUMAN	Protein-glutamine gamma-glutamyltransferase E
107				THIO_HUMAN	Thioredoxin
108				TPX2_HUMAN	Targeting protein for Xklp2
109				TR112_HUMAN	Multifunctional methyltransferase subunit TRM112-like protein
110				UBF1_HUMAN	Nucleolar transcription factor 1
111				XPC_HUMAN	DNA repair protein complementing XP-C cells
112				XPO1_HUMAN	Exportin-1
113				ZCCHV_HUMAN	Zinc finger CCCH-type antiviral protein 1
114				ZMY11_HUMAN	Zinc finger MYND domain-containing protein 11

## Sheet: Syn
Synuclein Interactome
No.	Stress-dependent interactors/ Stress-specific interactors			Stress-sensitive interactors/ Control-specific interactors			Stress-indpendent Interactors/shared interactors between control and stress conditions
	Accession No.	Protein name	Already known interactors	Accession No.	Protein name	Already known interactors	Accession No.	Protein name	Already known interactors
1	4F2_HUMAN	4F2 cell-surface antigen heavy chain		3MG_HUMAN	DNA-3-methyladenine glycosylase		ACADV_HUMAN	Very long-chain specific acyl-CoA dehydrogenase, mitochondrial
2	6PGD_HUMAN	6-phosphogluconate dehydrogenase, decarboxylating	71	AATF_HUMAN	Protein AATF		AGFG1_HUMAN	Arf-GAP domain and FG repeat-containing protein 1
3	AATM_HUMAN	Aspartate aminotransferase, mitochondrial		ABCD1_HUMAN	ATP-binding cassette sub-family D member 1		ALKB2_HUMAN	DNA oxidative demethylase ALKBH2
4	ANXA1_HUMAN	Annexin A1		ACLY_HUMAN	ATP-citrate synthase	71	ARL1_HUMAN	ADP-ribosylation factor-like protein 1
5	ARC1A_HUMAN	Actin-related protein 2/3 complex subunit 1A		AIMP2_HUMAN	Aminoacyl tRNA synthase complex-interacting multifunctional protein 2		ARPC2_HUMAN	Actin-related protein 2/3 complex subunit 2
6	ARP2_HUMAN	Actin-related protein 2	71	ALBU_HUMAN	Serum albumin		BUB3_HUMAN	Mitotic checkpoint protein BUB3	71
7	C1TC_HUMAN	C-1-tetrahydrofolate synthase, cytoplasmic		ALG3_HUMAN	Dol-P-Man:Man(5)GlcNAc(2)-PP-Dol alpha-1,3-mannosyltransferase		CH60_HUMAN	60 kDa heat shock protein, mitochondrial	72
8	C2D1A_HUMAN	Coiled-coil and C2 domain-containing protein 1A		AP2M1_HUMAN	AP-2 complex subunit mu		CISY_HUMAN	Citrate synthase, mitochondrial
9	CAZA1_HUMAN	F-actin-capping protein subunit alpha-1		AP3M1_HUMAN	AP-3 complex subunit mu-1		CNBP_HUMAN	Cellular nucleic acid-binding protein	71
10	CRIP2_HUMAN	Cysteine-rich protein 2		APOD_HUMAN	Apolipoprotein D		CSRP2_HUMAN	Cysteine and glycine-rich protein 2
11	CSRP1_HUMAN	Cysteine and glycine-rich protein 1		AROS_HUMAN	Active regulator of SIRT1		DHB4_HUMAN	Peroxisomal multifunctional enzyme type 2	71
12	CSTF3_HUMAN	Cleavage stimulation factor subunit 3		ATP5H_HUMAN	ATP synthase subunit d, mitochondrial		DHSO_HUMAN	Sorbitol dehydrogenase
13	CTND1_HUMAN	Catenin delta-1		ATP5I_HUMAN	ATP synthase subunit e, mitochondrial		GALT2_HUMAN	Polypeptide N-acetylgalactosaminyltransferase 2
14	CYBP_HUMAN	Calcyclin-binding protein		BAG2_HUMAN	BAG family molecular chaperone regulator 2		GRP75_HUMAN	Stress-70 protein, mitochondrial
15	DNJC8_HUMAN	DnaJ homolog subfamily C member 8		CAF1B_HUMAN	Chromatin assembly factor 1 subunit B		GSHR_HUMAN	Glutathione reductase, mitochondrial
16	ECHD1_HUMAN	Ethylmalonyl-CoA decarboxylase		CALD1_HUMAN	Caldesmon		IQGA1_HUMAN	Ras GTPase-activating-like protein IQGAP1
17	EIF3B_HUMAN	Eukaryotic translation initiation factor 3 subunit B		CDC5L_HUMAN	Cell division cycle 5-like protein		LASP1_HUMAN	LIM and SH3 domain protein 1
18	F162A_HUMAN	Protein FAM162A		CFA20_HUMAN	Cilia- and flagella-associated protein 20		MAP7_HUMAN	Ensconsin
19	FAS_HUMAN	Fatty acid synthase		CG050_HUMAN	Uncharacterized protein C7orf50		MYO6_HUMAN	Unconventional myosin-VI
20	G3BP1_HUMAN	Ras GTPase-activating protein-binding protein 1	71	CHM2B_HUMAN	Charged multivesicular body protein 2b		PDIA6_HUMAN	Protein disulfide-isomerase A6
21	GANAB_HUMAN	Neutral alpha-glucosidase AB		CLUS_HUMAN	Clusterin		PHB2_HUMAN	Prohibitin-2
22	GARS_HUMAN	Glycine--tRNA ligase		CND3_HUMAN	Condensin complex subunit 3		QOR_HUMAN	Quinone oxidoreductase
23	GMPPA_HUMAN	Mannose-1-phosphate guanyltransferase alpha		COPE_HUMAN	Coatomer subunit epsilon		RIR1_HUMAN	Ribonucleoside-diphosphate reductase large subunit
24	GNA1_HUMAN	Glucosamine 6-phosphate N-acetyltransferase		CTGF_HUMAN	Connective tissue growth factor		SBDS_HUMAN	Ribosome maturation protein SBDS
25	GRP78_HUMAN	78 kDa glucose-regulated protein		CYR61_HUMAN	Protein CYR61		SDHA_HUMAN	Succinate dehydrogenase [ubiquinone] flavoprotein subunit, mitochondrial
26	HCDH_HUMAN	Hydroxyacyl-coenzyme A dehydrogenase, mitochondrial	71	DDX6_HUMAN	Probable ATP-dependent RNA helicase DDX6	71	SGPL1_HUMAN	Sphingosine-1-phosphate lyase 1
27	HTAI2_HUMAN	Oxidoreductase HTATIP2		DEFM_HUMAN	Peptide deformylase, mitochondrial		TCPH_HUMAN	T-complex protein 1 subunit eta
28	IDHP_HUMAN	Isocitrate dehydrogenase [NADP], mitochondrial		DHCR7_HUMAN	7-dehydrocholesterol reductase		TM109_HUMAN	Transmembrane protein 109
29	ITIH3_HUMAN	Inter-alpha-trypsin inhibitor heavy chain H3		DHX30_HUMAN	Putative ATP-dependent RNA helicase DHX30
30	LMNA_HUMAN	Prelamin-A/C	71	DHX36_HUMAN	ATP-dependent RNA helicase DHX36
31	LMNB1_HUMAN	Lamin-B1		DJC10_HUMAN	DnaJ homolog subfamily C member 10
32	LYSC_HUMAN	Lysozyme C		DLDH_HUMAN	Dihydrolipoyl dehydrogenase, mitochondrial	71
33	MAP4_HUMAN	Microtubule-associated protein 4	71	DNJA2_HUMAN	DnaJ homolog subfamily A member 2
34	MGST3_HUMAN	Microsomal glutathione S-transferase 3		DPM1_HUMAN	Dolichol-phosphate mannosyltransferase subunit 1
35	NQO1_HUMAN	NAD(P)H dehydrogenase [quinone] 1		EBP2_HUMAN	Probable rRNA-processing protein EBP2
36	PDIA3_HUMAN	Protein disulfide-isomerase A3		ECI2_HUMAN	Enoyl-CoA delta isomerase 2, mitochondrial
37	PDLI5_HUMAN	PDZ and LIM domain protein 5		EF1B_HUMAN	Elongation factor 1-beta
38	PIN4_HUMAN	Peptidyl-prolyl cis-trans isomerase NIMA-interacting 4	71	EF2_HUMAN	Elongation factor 2
39	PPIF_HUMAN	Peptidyl-prolyl cis-trans isomerase F, mitochondrial		ELYS_HUMAN	Protein ELYS
40	PRDX6_HUMAN	Peroxiredoxin-6		ERLN2_HUMAN	Erlin-2
41	RPN1_HUMAN	Dolichyl-diphosphooligosaccharide--protein glycosyltransferase subunit 1		EXOSX_HUMAN	Exosome component 10
42	RT02_HUMAN	28S ribosomal protein S2, mitochondrial		F207A_HUMAN	Protein FAM207A
43	SERPH_HUMAN	Serpin H1	72	FGF2_HUMAN	Fibroblast growth factor 2
44	SF3B1_HUMAN	Splicing factor 3B subunit 1		FHL3_HUMAN	Four and a half LIM domains protein 3
45	SUCA_HUMAN	Succinate--CoA ligase [ADP/GDP-forming] subunit alpha, mitochondrial		FKBP3_HUMAN	Peptidyl-prolyl cis-trans isomerase FKBP3
46	SURF4_HUMAN	Surfeit locus protein 4		FSCN1_HUMAN	Fascin
47	SYFB_HUMAN	Phenylalanine--tRNA ligase beta subunit	71	GAR1_HUMAN	H/ACA ribonucleoprotein complex subunit 1
48	SYVC_HUMAN	Valine--tRNA ligase		HMGB2_HUMAN	High mobility group protein B2	71
49	TM205_HUMAN	Transmembrane protein 205		HMGN3_HUMAN	High mobility group nucleosome-binding domain-containing protein 3
50	UBC12_HUMAN	NEDD8-conjugating enzyme Ubc12		HNRDL_HUMAN	Heterogeneous nuclear ribonucleoprotein D-like
51	VDAC1_HUMAN	Voltage-dependent anion-selective channel protein 1	72	I20L2_HUMAN	Interferon-stimulated 20 kDa exonuclease-like 2
52				IF2B_HUMAN	Eukaryotic translation initiation factor 2 subunit 2
53				IF2B3_HUMAN	Insulin-like growth factor 2 mRNA-binding protein 3
54				IMA3_HUMAN	Importin subunit alpha-3
55				IMA4_HUMAN	Importin subunit alpha-4
56				IMP4_HUMAN	U3 small nucleolar ribonucleoprotein protein IMP4
57				JAGN1_HUMAN	Protein jagunal homolog 1
58				KIFC1_HUMAN	Kinesin-like protein KIFC1
59				KRR1_HUMAN	KRR1 small subunit processome component homolog
60				LAT1_HUMAN	Large neutral amino acids transporter small subunit 1
61				LEG1_HUMAN	Galectin-1
62				LIPL_HUMAN	Lipoprotein lipase
63				LYRIC_HUMAN	Protein LYRIC
64				MANF_HUMAN	Mesencephalic astrocyte-derived neurotrophic factor
65				MBD1_HUMAN	Methyl-CpG-binding domain protein 1
66				MEMO1_HUMAN	Protein MEMO1
67				MISP_HUMAN	Mitotic interactor and substrate of PLK1
68				MK67I_HUMAN	MKI67 FHA domain-interacting nucleolar phosphoprotein
69				MT1E_HUMAN	Metallothionein-1E
70				NO40_HUMAN	Nucleolar protein of 40 kDa
71				NOC4L_HUMAN	Nucleolar complex protein 4 homolog
72				NOP58_HUMAN	Nucleolar protein 58
73				NP1L1_HUMAN	Nucleosome assembly protein 1-like 1	71
74				NU188_HUMAN	Nucleoporin NUP188 homolog
75				NUP93_HUMAN	Nuclear pore complex protein Nup93
76				OFUT1_HUMAN	GDP-fucose protein O-fucosyltransferase 1
77				PAIP1_HUMAN	Polyadenylate-binding protein-interacting protein 1
78				PCAT1_HUMAN	Lysophosphatidylcholine acyltransferase 1
79				PEBP1_HUMAN	Phosphatidylethanolamine-binding protein 1
80				PGAM5_HUMAN	Serine/threonine-protein phosphatase PGAM5, mitochondrial
81				PININ_HUMAN	Pinin
82				PK1IP_HUMAN	p21-activated protein kinase-interacting protein 1
83				PLK1_HUMAN	Serine/threonine-protein kinase PLK1
84				PLOD1_HUMAN	Procollagen-lysine,2-oxoglutarate 5-dioxygenase 1
85				PLRG1_HUMAN	Pleiotropic regulator 1
86				PPAC_HUMAN	Low molecular weight phosphotyrosine protein phosphatase
87				PPP5_HUMAN	Serine/threonine-protein phosphatase 5
88				PRP6_HUMAN	Pre-mRNA-processing factor 6
89				PRS10_HUMAN	26S proteasome regulatory subunit 10B
90				RBM3_HUMAN	RNA-binding protein 3	71
91				RCC1_HUMAN	Regulator of chromosome condensation
92				RFA2_HUMAN	Replication protein A 32 kDa subunit
93				RFC1_HUMAN	Replication factor C subunit 1
94				RFC3_HUMAN	Replication factor C subunit 3
95				RFC4_HUMAN	Replication factor C subunit 4
96				RGAP1_HUMAN	Rac GTPase-activating protein 1
97				RL29_HUMAN	60S ribosomal protein L29	71
98				RL38_HUMAN	60S ribosomal protein L38	71
99				RL5_HUMAN	60S ribosomal protein L5	71
100				RL6_HUMAN	60S ribosomal protein L6	71
101				RM33_HUMAN	39S ribosomal protein L33, mitochondrial
102				RM34_HUMAN	39S ribosomal protein L34, mitochondrial
103				RM49_HUMAN	39S ribosomal protein L49, mitochondrial
104				RNPS1_HUMAN	RNA-binding protein with serine-rich domain 1
105				RRBP1_HUMAN	Ribosome-binding protein 1	71
106				RRP1_HUMAN	Ribosomal RNA processing protein 1 homolog A
107				RRP1B_HUMAN	Ribosomal RNA processing protein 1 homolog B
108				RRP8_HUMAN	Ribosomal RNA-processing protein 8
109				RS12_HUMAN	40S ribosomal protein S12
110				RS9_HUMAN	40S ribosomal protein S9	71
111				RSSA_HUMAN	40S ribosomal protein SA
112				RT29_HUMAN	28S ribosomal protein S29, mitochondrial
113				RUVB1_HUMAN	RuvB-like 1
114				S61A1_HUMAN	Protein transport protein Sec61 subunit alpha isoform 1
115				SC61B_HUMAN	Protein transport protein Sec61 subunit beta
116				SEH1_HUMAN	Nucleoporin SEH1
117				SEPT9_HUMAN	Septin-9
118				SF3B6_HUMAN	Splicing factor 3B subunit 6
119				SFPQ_HUMAN	Splicing factor, proline- and glutamine-rich	71
120				SFXN1_HUMAN	Sideroflexin-1
121				SK2L2_HUMAN	Superkiller viralicidic activity 2-like 2
122				SMD1_HUMAN	Small nuclear ribonucleoprotein Sm D1
123				SMD2_HUMAN	Small nuclear ribonucleoprotein Sm D2
124				SPF27_HUMAN	Pre-mRNA-splicing factor SPF27
125				SQSTM_HUMAN	Sequestosome-1
126				SRP68_HUMAN	Signal recognition particle subunit SRP68
127				SSRD_HUMAN	Translocon-associated protein subunit delta
128				TCPQ_HUMAN	T-complex protein 1 subunit theta
129				TFAM_HUMAN	Transcription factor A, mitochondrial
130				TFB1M_HUMAN	Dimethyladenosine transferase 1, mitochondrial
131				THIM_HUMAN	3-ketoacyl-CoA thiolase, mitochondrial
132				TIM50_HUMAN	Mitochondrial import inner membrane translocase subunit TIM50
133				TM10C_HUMAN	tRNA methyltransferase 10 homolog C
134				TM214_HUMAN	Transmembrane protein 214
135				TMCO1_HUMAN	Calcium load-activated calcium channel
136				TNPO1_HUMAN	Transportin-1
137				TRIPC_HUMAN	E3 ubiquitin-protein ligase TRIP12
138				U2AF1_HUMAN	Splicing factor U2AF 35 kDa subunit
139				UTP18_HUMAN	U3 small nucleolar RNA-associated protein 18 homolog
140				VASP_HUMAN	Vasodilator-stimulated phosphoprotein
141				VATE1_HUMAN	V-type proton ATPase subunit E 1	71
142				VDAC2_HUMAN	Voltage-dependent anion-selective channel protein 2
143				XPC_HUMAN	DNA repair protein complementing XP-C cells
144				ZN326_HUMAN	DBIRD complex subunit ZNF326
145				ZN622_HUMAN	Zinc finger protein 622
